# Supplementary material for: Western gray whales on their summer feeding ground off Sakhalin Island in 2015: who is foraging where?
Source: Environ Monit Assess. 2022 Oct 18;194(Suppl 1):738. doi: 10.1007/s10661-022-10022-x (PMC9579093; doi:10.1007/s10661-022-10022-x)
Supplement: Supplementary file 2 — Supplementary file2 (CSV 1 KB) [file 10661_2022_10022_MOESM2_ESM.csv]

Year	Age	Both	Near	Off
2003	0.5	0	11	0
2004	0.5	0	3	0
2004	1.5	0	6	0
2005	0.5	0	4	0
2005	1.5	0	1	0
2005	2.5	0	5	0
2006	0.5	0	5	0
2006	1.5	0	3	0
2006	2.5	0	1	0
2006	3.5	2	5	0
2007	0.5	0	10	0
2007	1.5	0	2	0
2007	2.5	0	3	0
2007	3.5	0	1	0
2007	4.5	2	4	0
2008	0.5	0	5	0
2008	2.5	0	1	0
2008	3.5	0	1	0
2008	4.5	1	0	0
2008	5.5	1	2	2
2009	0.5	0	8	0
2009	1.5	0	1	0
2009	3.5	0	2	0
2009	4.5	1	2	0
2009	5.5	0	0	1
2009	6.5	2	5	0
2010	0.5	0	7	0
2010	1.5	0	7	0
2010	2.5	0	1	0
2010	4.5	0	2	0
2010	5.5	0	3	0
2010	6.5	1	0	0
2010	7.5	1	5	0
2013	0.5	0	6	0
2013	1.5	0	5	0
2013	2.5	0	5	0
2013	3.5	0	5	0
2013	4.5	0	4	0
2013	5.5	0	1	0
2013	6.5	0	0	1
2013	7.5	0	2	0
2013	8.5	0	0	3
2013	9.5	0	1	1
2013	10.5	0	1	3
2014	0.5	0	12	0
2014	1.5	0	3	0
2014	2.5	0	6	0
2014	3.5	0	5	0
2014	4.5	1	3	0
2014	5.5	0	5	1
2014	6.5	0	1	0
2014	8.5	0	2	0
2014	9.5	0	0	2
2014	10.5	1	1	0
2014	11.5	0	2	4
2015	0.5	0	11	0
2015	1.5	0	8	0
2015	2.5	0	3	0
2015	3.5	1	5	0
2015	4.5	0	5	0
2015	5.5	2	3	0
2015	6.5	2	4	0
2015	7.5	0	1	0
2015	8.5	1	0	0
2015	9.5	1	0	0
2015	10.5	2	0	1
2015	11.5	1	0	0
2015	12.5	3	1	3
