# Supplementary material for: Western gray whales on their summer feeding ground off Sakhalin Island in 2015: who is foraging where?
Source: Environ Monit Assess. 2022 Oct 18;194(Suppl 1):738. doi: 10.1007/s10661-022-10022-x (PMC9579093; doi:10.1007/s10661-022-10022-x)
Supplement: Supplementary file 4 — Supplementary file4 (CSV 0 KB) [file 10661_2022_10022_MOESM4_ESM.csv]

Yr	near	both	off
2002	2	0	2
2003	3	0	0
2004	3	1	0
2005	2	0	0
2006	5	1	0
2007	0	1	1
2008	2	2	3
2009	4	1	1
2010	4	1	1
2013	3	0	5
2014	0	3	3
2015	2	3	2
