# Supplementary material for: Western gray whales on their summer feeding ground off Sakhalin Island in 2015: who is foraging where?
Source: Environ Monit Assess. 2022 Oct 18;194(Suppl 1):738. doi: 10.1007/s10661-022-10022-x (PMC9579093; doi:10.1007/s10661-022-10022-x)
Supplement: Supplementary file 5 — Supplementary file5 (CSV 0 KB) [file 10661_2022_10022_MOESM5_ESM.csv]

Year	Near_energy	Off_energy	PropAmp_Near	PropAmp_Off	Near_BiomOff_Biom
2002	566	1935	0.313	0.753	124	367
2003	613	2011	0.481	0.622	142	398
2004	673	1964	0.470	0.707	138	423
2005	596	1721	0.405	0.619	127	353
2006	353	1389	0.503	0.730	75	274
2007	459	1252	0.448	0.620	117	227
2008	347	1098	0.555	0.805	86	197
2009	217	1269	0.465	0.575	56	277
2010	347	1558	0.482	0.572	84	319
2013	403	1417	0.280	0.380	135	369
2014	294	1732	0.330	0.397	89	353
2015	417	1674	0.240	0.407	128	425
