# Supplementary material for: Western gray whales on their summer feeding ground off Sakhalin Island in 2015: who is foraging where?
Source: Environ Monit Assess. 2022 Oct 18;194(Suppl 1):738. doi: 10.1007/s10661-022-10022-x (PMC9579093; doi:10.1007/s10661-022-10022-x)
Supplement: Supplementary file 6 — Supplementary file6 (CSV 0 KB) [file 10661_2022_10022_MOESM6_ESM.csv]

Year	near	both
2003	4	1
2004	3	0
2005	3	1
2006	2	0
2007	5	2
2008	1	1
2009	6	0
2010	5	0
2013	2	1
2014	5	4
2015	5	4
