# Supplementary material for: Western gray whales on their summer feeding ground off Sakhalin Island in 2015: who is foraging where?
Source: Environ Monit Assess. 2022 Oct 18;194(Suppl 1):738. doi: 10.1007/s10661-022-10022-x (PMC9579093; doi:10.1007/s10661-022-10022-x)
Supplement: Supplementary file 7 — Supplementary file7 (CSV 4 KB) [file 10661_2022_10022_MOESM7_ESM.csv]

Period	DofY	Calf	Mom	ReproF	Juv	Male
pre2015	161	0	0	1	0	0
pre2015	162	0	0	1	0	0
pre2015	169	0	0	1	0	0
pre2015	170	0	0	0	1	0
pre2015	174	1	0	0	0	0
pre2015	180	1	1	0	2	0
pre2015	181	0	0	1	0	2
pre2015	182	1	1	1	2	1
pre2015	183	0	0	2	0	0
pre2015	184	0	0	5	0	0
pre2015	186	0	0	1	0	0
pre2015	191	2	2	2	2	0
pre2015	192	1	2	3	3	4
pre2015	193	0	0	1	0	0
pre2015	194	0	0	0	1	2
pre2015	195	0	0	0	1	0
pre2015	197	1	1	1	0	1
pre2015	198	1	2	8	1	2
pre2015	199	0	0	0	1	0
pre2015	200	0	0	0	1	0
pre2015	201	0	0	2	0	0
pre2015	202	0	0	1	0	0
pre2015	204	1	1	1	3	2
pre2015	205	0	0	1	0	0
pre2015	206	2	1	1	0	1
pre2015	207	4	4	4	4	0
pre2015	208	2	1	2	2	3
pre2015	209	0	1	0	0	0
pre2015	210	2	3	1	6	3
pre2015	212	1	0	0	2	3
pre2015	213	3	3	0	3	1
pre2015	214	1	1	0	0	0
pre2015	215	4	3	0	4	1
pre2015	216	4	3	3	12	2
pre2015	217	6	5	1	1	2
pre2015	218	5	5	2	7	3
pre2015	219	8	6	4	2	5
pre2015	220	10	9	1	7	4
pre2015	221	10	8	1	7	6
pre2015	222	4	5	2	7	6
pre2015	223	6	5	4	3	9
pre2015	224	0	0	0	1	0
pre2015	226	7	6	2	9	1
pre2015	227	3	2	0	2	2
pre2015	228	10	7	0	10	4
pre2015	229	10	7	1	6	2
pre2015	230	8	6	3	6	3
pre2015	231	0	0	3	4	4
pre2015	232	0	0	3	2	2
pre2015	233	17	9	5	17	5
pre2015	234	1	3	3	8	3
pre2015	235	10	6	4	7	4
pre2015	236	8	3	4	7	4
pre2015	237	16	10	9	6	3
pre2015	238	9	8	5	7	3
pre2015	239	12	7	3	17	5
pre2015	240	11	8	8	6	8
pre2015	241	21	9	7	8	3
pre2015	242	10	4	3	8	2
pre2015	243	18	13	5	12	7
pre2015	244	9	7	4	5	3
pre2015	245	8	5	0	6	6
pre2015	246	12	7	3	14	3
pre2015	247	7	2	6	15	9
pre2015	248	7	4	5	5	4
pre2015	249	9	4	8	8	2
pre2015	250	6	1	4	5	6
pre2015	251	4	4	1	6	2
pre2015	252	4	3	0	4	1
pre2015	253	8	2	1	5	1
pre2015	254	17	6	4	7	2
pre2015	255	11	6	6	6	6
pre2015	256	30	11	11	19	11
pre2015	257	13	5	6	12	6
pre2015	258	11	7	7	12	5
pre2015	259	1	3	2	6	3
pre2015	260	13	5	6	16	4
pre2015	261	13	6	5	13	7
pre2015	262	9	3	5	9	8
pre2015	263	7	4	4	10	4
pre2015	264	4	0	1	6	1
pre2015	265	4	2	4	3	0
pre2015	266	1	1	5	2	0
pre2015	267	10	3	1	7	0
pre2015	268	18	7	10	17	7
pre2015	269	11	3	4	7	6
pre2015	270	8	1	3	6	2
pre2015	271	0	0	1	4	3
pre2015	272	2	2	5	2	1
pre2015	273	0	1	2	0	0
pre2015	274	4	3	9	11	5
pre2015	275	1	2	1	0	2
pre2015	276	0	1	0	0	0
pre2015	278	4	0	0	4	0
pre2015	279	0	0	2	0	0
pre2015	282	2	0	0	2	0
pre2015	284	1	0	0	6	2
2015	152	0	0	0	1	0
2015	153	0	0	1	1	1
2015	154	0	0	1	0	0
2015	155	0	0	1	0	0
2015	158	0	0	3	1	1
2015	159	0	0	0	1	0
2015	160	0	0	3	1	0
2015	161	0	0	2	3	0
2015	162	0	0	1	0	1
2015	163	0	0	0	2	0
2015	164	0	0	1	4	0
2015	165	0	0	0	3	0
2015	166	0	0	0	1	0
2015	168	0	0	0	2	0
2015	169	0	0	1	1	0
2015	170	0	0	0	1	0
2015	172	0	0	0	3	1
2015	173	0	0	0	1	0
2015	174	0	0	2	2	0
2015	175	1	0	0	3	0
2015	177	0	0	1	7	0
2015	178	0	0	1	2	0
2015	179	0	0	0	3	2
2015	180	0	0	2	0	1
2015	181	0	0	0	2	2
2015	182	0	0	1	3	1
2015	183	0	0	0	6	1
2015	184	3	2	1	4	2
2015	185	3	3	1	0	1
2015	186	3	1	1	4	2
2015	187	0	0	1	0	0
2015	188	1	1	1	5	6
2015	189	1	2	1	2	2
2015	190	2	2	0	0	1
2015	191	3	4	0	3	3
2015	192	1	1	1	2	2
2015	193	2	3	0	2	1
2015	194	1	2	1	3	2
2015	195	2	1	1	3	0
2015	196	4	4	1	5	2
2015	199	0	1	0	0	0
2015	200	2	3	2	4	4
2015	201	2	3	0	3	2
2015	202	3	1	1	6	2
2015	203	5	2	1	3	1
2015	204	4	3	2	2	3
2015	205	1	1	1	0	1
2015	213	2	2	2	6	0
2015	214	3	3	0	5	0
2015	215	3	5	0	2	2
2015	216	1	1	0	0	0
2015	217	1	1	0	1	1
2015	219	3	2	0	2	1
2015	223	3	3	0	1	0
2015	224	3	3	1	9	1
2015	225	4	3	1	4	0
2015	226	3	3	0	10	1
2015	227	2	1	3	11	2
2015	228	8	2	0	6	0
2015	229	4	1	0	7	0
2015	230	2	1	0	3	0
2015	231	2	0	0	1	0
2015	232	3	0	0	3	2
2015	233	2	1	0	1	1
2015	235	1	0	2	3	2
2015	236	7	2	2	8	1
2015	237	9	2	2	12	3
2015	238	2	1	1	5	1
2015	239	4	2	2	4	1
2015	240	2	0	0	6	0
2015	241	4	0	1	10	2
2015	242	0	0	0	3	0
2015	243	1	0	2	4	0
2015	244	7	0	2	8	0
2015	245	0	0	1	3	1
2015	246	2	0	0	7	1
2015	247	6	0	2	5	2
2015	248	6	1	2	9	5
2015	249	8	0	1	10	1
2015	250	7	0	2	14	2
2015	251	1	0	0	1	0
2015	252	2	0	2	9	1
2015	253	0	0	0	1	0
2015	255	0	0	1	0	0
2015	256	0	0	0	4	2
2015	257	2	0	0	4	1
2015	258	1	0	1	10	3
2015	259	6	0	2	13	1
2015	260	0	0	0	0	1
2015	265	1	0	0	1	0
2015	266	0	0	0	1	0
2015	267	0	0	0	1	0
2015	271	5	0	0	3	0
2015	272	0	0	0	0	1
2015	273	0	0	0	0	1
2015	274	0	0	1	2	0
2015	278	0	0	0	1	0
2015	324	1	0	0	0	0
2015	326	1	0	0	0	1
2015	327	1	0	0	1	0
2015	328	1	0	0	0	1
2015	330	1	0	0	0	0
2015	331	0	0	0	1	0
2015	333	1	0	0	0	0
2015	334	1	0	0	4	0
2015	335	0	0	0	3	0
